# Supplementary material for: Dairy intake and long-term body weight status in German children and adolescents: results from the DONALD study
Source: Eur J Nutr. 2021 Oct 31;61(2):1087–96. doi: 10.1007/s00394-021-02715-9 (PMC8854286; doi:10.1007/s00394-021-02715-9)
Supplement: Supplementary file 1 — Supplementary file1 (XLSX 20 KB) [file 394_2021_2715_MOESM1_ESM.xlsx]

## Sheet: Supplementary Table S1
	BMI-SDS							FMI							FFMI
	Baseline intake in 100 g/1000 kcal		Baseline intake in 100 g/1000 kcal*time		Change of intake in 100 g/1000 kcal			Baseline intake in 100 g/1000 kcal		Baseline intake in 100 g/1000 kcal*time		Change of intake in 100 g/1000 kcal			Baseline intake in 100 g/1000 kcal		Baseline intake in 100 g/1000 kcal*time		Change of intake in 100 g/1000 kcal
	beta	p value	beta	p value	beta	p value		beta	p value	beta	p value	beta	p value		beta	p value	beta	p value	beta	p value
Total Dairy
e_cal adjusted	0.0343	(0.1485)	-0.0009	(0.7850)	0.0094	(0.0350)		0.0054	(0.8453)	0.0113	(0.1257)	0.0215	(0.0185)		0.0502	(0.0381)	-0.0110	(0.0059)	0.0161	(0.0363)
Liquid Dairy
e_cal adjusted	0.0227	(0.3877)	0.0013	(0.7132)	0.0140	(0.0057)		0.0082	(0.7939)	0.0244	(0.0012)	0.0259	(0.0118)		0.0396	(0.1257)	-0.0110	(0.0095)	0.0241	(0.0057)
Solid Dairy
e_cal adjusted	0.0547	(0.2702)	-0.0080	(0.1257)	-0.0030	(0.7287)		-0.0090	(0.8865)	-0.0460	(0.0012)	0.0021	(0.9092)		0.0550	(0.2823)	-0.0010	(0.9092)	-0.0080	(0.5859)
Fermented Dairy
e_cal adjusted	0.1404	(0.0127)	-0.0005	(0.9216)	0.0057	(0.5971)		0.0510	(0.3877)	-0.0160	(0.4409)	0.0186	(0.3657)		0.1919	(0.0012)	-0.0140	(0.1894)	0.0146	(0.3988)
Not Fermented Dairy
e_cal adjusted	0.0117	(0.7194)	-0.0008	(0.7977)	0.0093	(0.0512)		-0.0030	(0.9092)	0.0139	(0.0512)	0.0194	(0.0509)		0.0193	(0.4945)	-0.0090	(0.0267)	0.0144	(0.0878)
Low Fat Dairy
e_cal adjusted	0.0598	(0.0267)	-0.0020	(0.4430)	0.0061	(0.2823)		-0.0030	(0.9092)	0.0339	(0.0012)	0.0176	(0.1257)		0.1032	(0.0012)	-0.0210	(0.0012)	0.0026	(0.8320)
High Fat Dairy
e_cal adjusted	-0.0090	(0.7831)	0.0011	(0.7732)	0.0064	(0.2191)		0.0060	(0.8359)	-0.0180	(0.0172)	0.0115	(0.2823)		-0.0260	(0.3394)	0.0059	(0.1654)	0.0163	(0.0512)
Low Sugar Dairy
e_cal adjusted	0.0196	(0.4520)	-0.0040	(0.1528)	0.0133	(0.0030)		-0.0020	(0.9092)	0.0024	(0.7977)	0.0197	(0.0350)		0.0394	(0.1257)	-0.0140	(0.0012)	0.0185	(0.0167)
HIgh Sugar Dairy
e_cal adjusted	0.0474	(0.2702)	0.0083	(0.0553)	-0.0090	(0.2702)		0.0252	(0.5859)	0.0312	(0.0167)	0.0058	(0.7831)		0.0554	(0.2191)	0.0008	(0.9092)	-0.0040	(0.7977)
All models were adjusted for sex, birth weight, maternal overweight, weight gain during pregnancy, breastfeeding and total energy intake per day
All p-values were additionally adjusted using the false discovery testing method

## Sheet: Supplementary Table S2
	BMI-SDS							FMI							FFMI
	Baseline intake in 100 g/1000 kcal		Baseline intake in 100 g/1000 kcal*time		Change of intake in 100 g/1000 kcal			Baseline intake in 100 g/1000 kcal		Baseline intake in 100 g/1000 kcal*time		Change of intake in 100 g/1000 kcal			Baseline intake in 100 g/1000 kcal		Baseline intake in 100 g/1000 kcal*time		Change of intake in 100 g/1000 kcal
	beta	p value	beta	p value	beta	p value		beta	p value	beta	p value	beta	p value		beta	p value	beta	p value	beta	p value
Total Dairy
without underreporter	0.0346	(0.1493)	-0.0009	(0.7737)	0.0120	(0.0077)		-0.0020	(0.9626)	0.0077	(0.2814)	0.0208	(0.0350)		0.0586	(0.0129)	-0.0130	(0.0009)	0.0180	(0.0208)
Liquid Dairy
without underreporter	0.0229	(0.3818)	0.0027	(0.3388)	0.0175	(0.0009)		-0.0010	(0.9626)	0.0237	(0.0009)	0.0297	(0.0059)		0.0508	(0.0438)	-0.0120	(0.0031)	0.0265	(0.0020)
Solid Dairy
without underreporter	0.0545	(0.2779)	-0.0130	(0.0061)	-0.0040	(0.6038)		-0.0020	(0.9626)	-0.0580	(0.0009)	-0.0070	(0.7103)		0.0465	(0.3818)	-0.0070	(0.4039)	-0.0090	(0.5498)
Fermented Dairy
without underreporter	0.1374	(0.0113)	-0.0040	(0.5498)	0.0057	(0.6038)		0.0653	(0.3107)	-0.0210	(0.2770)	0.0055	(0.8339)		0.1796	(0.0020)	-0.0080	(0.4829)	0.0080	(0.6932)
Not Fermented Dairy
without underreporter	0.0128	(0.6441)	-0.0002	(0.9626)	0.0123	(0.0116)		-0.0130	(0.6441)	0.0112	(0.0965)	0.0221	(0.0355)		0.0308	(0.2693)	-0.0120	(0.0016)	0.0186	(0.0263)
Low Fat Dairy
without underreporter	0.0514	(0.0539)	-0.0030	(0.3139)	0.0060	(0.3388)		-0.0090	(0.7974)	0.0302	(0.0009)	0.0116	(0.3818)		0.1037	(0.0009)	-0.0220	(0.0009)	0.0069	(0.5498)
High Fat Dairy
without underreporter	-0.0030	(0.9589)	0.0017	(0.5498)	0.0095	(0.0656)		0.0033	(0.9488)	-0.0170	(0.0077)	0.0154	(0.1784)		-0.0160	(0.5878)	0.0035	(0.4400)	0.0148	(0.0921)
Low Sugar Dairy
without underreporter	0.0224	(0.3818)	-0.0030	(0.2681)	0.0166	(0.0009)		-0.0009	(0.9626)	0.0020	(0.8414)	0.0199	(0.0463)		0.0432	(0.0921)	-0.0130	(0.0009)	0.0206	(0.0077)
HIgh Sugar Dairy
without underreporter	0.0407	(0.3601)	0.0068	(0.1375)	-0.0100	(0.2264)		-0.0296	(0.9626)	0.0326	(0.0046)	0.0043	(0.8339)		0.0553	(0.2456)	-0.0030	(0.7103)	-0.0050	(0.7160)
All models were adjusted for sex, birth weight, maternal overweight, weight gain during pregnancy, breastfeeding
All p-values were additionally adjusted using the false discovery testing method
